# Supplementary material for: An Integrated Pest Management Strategy Approach for the Management of the Stable Fly Stomoxys calcitrans (Diptera: Muscidae)
Source: Insects. 2024 Mar 25;15(4):222. doi: 10.3390/insects15040222 (PMC11050470; doi:10.3390/insects15040222)
Supplement: Supplementary file 1 [file insects-15-00222-s001.zip]

Archive with 1 entries (1 files):
- insects-2848600-supplementary.pdf
